# Supplementary material for: Characteristics and metabolic potential of biliary microbiota in patients with giant common bile duct stones
Source: Front Cell Infect Microbiol. 2023 Nov 6;13:1259761. doi: 10.3389/fcimb.2023.1259761 (PMC10661410; doi:10.3389/fcimb.2023.1259761)
Supplement: Supplementary file 7 [file Table_1.xlsx]

## Sheet: Sheet1
Supplementary Table.1 Results of DNA quality control
Group	Sample ID	OD 260/280	Concentration (ng/μL)	Volume (μL)	Total DNA (ng)	Amplification and Sequencing
GS_Group	G-1	1.87	80.6	50	4030	done
GS_Group	G-2	1.86	154.1	50	7705	done
GS_Group	G-3	1.88	226	50	11300	done
GS_Group	G-4	1.87	383.2	50	19160	done
GS_Group	G-5	1.86	369.7	50	18485	done
GS_Group	G-6	1.88	291.7	50	14585	done
GS_Group	G-7	1.87	343.5	50	17175	done
GS_Group	G-8	1.87	408.4	50	20420	done
Control_Group	C-1	1.91	195.9	50	9795	done
Control_Group	C-2	1.87	186.4	50	9320	done
Control_Group	C-3	1.86	160.8	50	8040	done
Control_Group	C-4	1.87	351.9	50	17595	done
Control_Group	C-5	1.86	338.7	50	16935	done
Control_Group	C-6	1.82	142.6	50	7130	done
Control_Group	C-7	1.87	341.1	50	17055	done
Control_Group	C-8	1.96	91.5	50	4575	done
Control_Group	C-9	2.04	111.6	50	5580	done
Control_Group	C-10	1.84	702.5	50	35125	done
Control_Group	C-11	1.87	293.8	50	14690	done
Control_Group	C-12	1.86	224.4	50	11220	done
Control_Group	C-13	1.87	229.3	50	11465	done
Control_Group	C-14	1.85	216.3	50	10815	done
Control_Group	C-15	1.89	254.3	50	12715	done
Control_Group	C-16	1.91	233.6	50	11680	done
Control_Group	C-17	1.87	64.1	50	3205	done
Control_Group	C-18	1.89	303.5	50	15175	done
Control_Group	C-19	1.86	257.7	50	12885	not done
Control_Group	C-20	1.54	250.8	50	12540	not done
Control_Group	C-21	1.88	130.6	50	6530	not done
Control_Group	C-22	1.87	375.4	50	18770	not done
Control_Group	C-23	1.75	260.8	50	13040	not done
Control_Group	C-24	1.77	183.4	50	9170	not done
