# Supplementary material for: Characteristics and metabolic potential of biliary microbiota in patients with giant common bile duct stones
Source: Front Cell Infect Microbiol. 2023 Nov 6;13:1259761. doi: 10.3389/fcimb.2023.1259761 (PMC10661410; doi:10.3389/fcimb.2023.1259761)
Supplement: Supplementary file 8 [file Table_2.xlsx]

## Sheet: Sheet1
Supplementary Table.2 Recovery of quality control samples
Analytes	CA	DCA	CDCA	UDCA	LCA	GCA	GDCA	GCDCA	GUDCA	GLCA	TCA	TDCA	TCDCA	TUDCA	TLCA
LQC-1	102.36	90.78	95.91	109.84	85.64	102.03	97.5	92.65	102.85	84.04	103.1	100	95.6	113.68	87.88
HQC-1	97.98	103.05	108.39	94.03	105.2	100.08	100.77	101.34	98.19	99.9	104.08	99.94	101.13	114.02	101.22
LQC-2	110.79	107.32	117.63	119.97	114.37	112.73	111.34	107.3	103.6	107.3	104.88	100.68	93.45	113.76	98.5
HQC-2	97.03	103.09	104.54	97.25	104.92	97.34	98.14	99.57	98.18	99.61	106.54	109.21	104.86	111.38	91.71
LQC: low quality control; HQC: high quality control
CA: cholic acid; DCA: deoxycholic acid; CDCA: chenodesoxycholic acid; UDCA: ursodeoxycholic acid; LCA: lithocholic acid; GCA: glycocholic acid; GDCA: glycodesoxycholic acid; GCDCA: glycochenodeoxycholic acid; GUDCA: glycoursodeoxycholic acid; GLCA: glycolithocholic acid; TCA: taurocholic acid; TDCA: taurodeoxycholic acid; TCDCA: taurochenodeoxycholic acid; TUDCA: tauroursodeoxycholic acid; TLCA: …
